# Supplementary material for: Enterovirus infections in pediatric patients hospitalized with acute gastroenteritis in Chiang Mai, Thailand, 2015–2018
Source: PeerJ. 2020 Aug 17;8:e9645. doi: 10.7717/peerj.9645 (PMC7439955; doi:10.7717/peerj.9645)
Supplement: File S2 [file peerj-08-9645-s002.xls]

## Sheet: Source modifier
Sequence ID	Collection_date	Country	Host	Isolation_source	Genotype	GenBank accession number
CMH-S80-17	2017-08-24	Thailand	Homo sapiens	Stool	Coxsackievirus A2	MN699137
CMH-ST54-17	2017-08-23	Thailand	Homo sapiens	Stool	Coxsackievirus A2	MN699138
CMH-ST77-17	Oct-2017	Thailand	Homo sapiens	Stool	Coxsackievirus A2	MN699139
CMH-S165-16	2016-07-11	Thailand	Homo sapiens	Stool	Coxsackievirus A4	MN699140
CMH-S185-16	2016-07-11	Thailand	Homo sapiens	Stool	Coxsackievirus A4	MN699141
CMH-S199-16	2016-08-11	Thailand	Homo sapiens	Stool	Coxsackievirus A4	MN699142
CMH-S243-16	2016-12-01	Thailand	Homo sapiens	Stool	Coxsackievirus A4	MN699143
CMH-ST157-16	2016-07-25	Thailand	Homo sapiens	Stool	Coxsackievirus A4	MN699144
CMH-S30-17	2017-04-04	Thailand	Homo sapiens	Stool	Coxsackievirus A4	MN699145
CMH-S64-17	2017-06-21	Thailand	Homo sapiens	Stool	Coxsackievirus A4	MN699146
CMH-S115-18	2018-06-20	Thailand	Homo sapiens	Stool	Coxsackievirus A4	MN699147
CMH-S172-15	Aug-2015	Thailand	Homo sapiens	Stool	Coxsackievirus A5	MN699148
CMH-N14-15	9-Jul-2015	Thailand	Homo sapiens	Stool	Coxsackievirus A5	MN699149
CMH-ST174-18	9-Jul-2018	Thailand	Homo sapiens	Stool	Coxsackievirus A5	MN699150
CMH-R139-18	2018-10-18	Thailand	Homo sapiens	Stool	Coxsackievirus A5	MN699151
CMH-ST19-15	2015-12-17	Thailand	Homo sapiens	Stool	Coxsackievirus A6	MN699152
CMH-S73-16	2016-02-09	Thailand	Homo sapiens	Stool	Coxsackievirus A6	MN699153
CMH-S193-16	2016-07-11	Thailand	Homo sapiens	Stool	Coxsackievirus A6	MN699154
CMH-ST20-16	2016-02-04	Thailand	Homo sapiens	Stool	Coxsackievirus A6	MN699155
CMH-S114-15	2015-05-07	Thailand	Homo sapiens	Stool	Coxsackievirus A8	MN699156
CMH-N2-15	11-Jan-2015	Thailand	Homo sapiens	Stool	Coxsackievirus A8	MN699157
CMH-S164-18	2018-11-21	Thailand	Homo sapiens	Stool	Coxsackievirus A8	MN699158
CMH-ST184-18	2018-07-21	Thailand	Homo sapiens	Stool	Coxsackievirus A8	MN699159
CMH-S176-16	2016-07-11	Thailand	Homo sapiens	Stool	Coxsackievirus A10	MN699160
CMH-S177-16	2016-07-12	Thailand	Homo sapiens	Stool	Coxsackievirus A10	MN699161
CMH-S245-16	Dec-2016	Thailand	Homo sapiens	Stool	Coxsackievirus A10	MN699162
CMH-ST14-17	2017-02-27	Thailand	Homo sapiens	Stool	Coxsackievirus A10	MN699163
CMH-S181-18	2018-11-21	Thailand	Homo sapiens	Stool	Coxsackievirus A10	MN699164
CMH-ST242-18	3-Nov-2018	Thailand	Homo sapiens	Stool	Coxsackievirus A16	MN699165
CMH-N91-18	2018-06-24	Thailand	Homo sapiens	Stool	Coxsackievirus A16	MN699166
CMH-N109-18	2018-10-13	Thailand	Homo sapiens	Stool	Coxsackievirus A16	MN699167
CMH-S115-17	2017-11-21	Thailand	Homo sapiens	Stool	Enterovirus A71	MN699168
CMH-S98-15	2015-06-05	Thailand	Homo sapiens	Stool	Echovirus 1	MN699169
CMH-ST186-18	2018-08-20	Thailand	Homo sapiens	Stool	Echovirus 3	MN699170
CMH-ST198-18	2018-08-13	Thailand	Homo sapiens	Stool	Echovirus 3	MN699171
CMH-S111-16	29-Mar-2016	Thailand	Homo sapiens	Stool	Echovirus 5	MN699172
CMH-S152-16	11-Jul-2016	Thailand	Homo sapiens	Stool	Echovirus 5	MN699173
CMH-S196-16	2016-08-11	Thailand	Homo sapiens	Stool	Echovirus 5	MN699174
CMH-ST123-16	2016-04-27	Thailand	Homo sapiens	Stool	Echovirus 5	MN699175
CMH-S250-15	2015-12-20	Thailand	Homo sapiens	Stool	Echovirus 6	MN699176
CMH-S190-16	2016-07-11	Thailand	Homo sapiens	Stool	Echovirus 6	MN699177
CMH-S198-16	2016-08-11	Thailand	Homo sapiens	Stool	Echovirus 6	MN699178
CMH-ST78-16	2016-03-14	Thailand	Homo sapiens	Stool	Echovirus 6	MN699179
CMH-ST106-16	2016-04-08	Thailand	Homo sapiens	Stool	Echovirus 6	MN699180
CMH-S104-17	2017-11-07	Thailand	Homo sapiens	Stool	Echovirus 9	MN699181
CMH-S124-17	2017-11-21	Thailand	Homo sapiens	Stool	Echovirus 9	MN699182
CMH-ST57-17	2017-09-06	Thailand	Homo sapiens	Stool	Echovirus 9	MN699183
CMH-N10-17	2017-08-15	Thailand	Homo sapiens	Stool	Echovirus 9	MN699184
CMH-N16-17	18-Aug-2017	Thailand	Homo sapiens	Stool	Echovirus 9	MN699185
CMH-N27-17	2017-10-26	Thailand	Homo sapiens	Stool	Echovirus 9	MN699186
CMH-ST54-18	2018-02-19	Thailand	Homo sapiens	Stool	Echovirus 9	MN699187
CMH-N12-16	Jan-2016	Thailand	Homo sapiens	Stool	Echovirus 13	MN699188
CMH-S122-17	2017-11-21	Thailand	Homo sapiens	Stool	Echovirus 13	MN699189
CMH-S197-15	2015-09-25	Thailand	Homo sapiens	Stool	Echovirus 14	MN699190
CMH-ST111-16	2016-04-13	Thailand	Homo sapiens	Stool	Echovirus 14	MN699191
CMH-ST118-16	2016-04-25	Thailand	Homo sapiens	Stool	Echovirus 14	MN699192
CMH-S134-18	2018-10-30	Thailand	Homo sapiens	Stool	Echovirus 15	MN699193
CMH-ST211-18	2018-09-07	Thailand	Homo sapiens	Stool	Echovirus 16	MN699194
CMH-N95-18	2018-07-13	Thailand	Homo sapiens	Stool	Echovirus 16	MN699195
CMH-S19-15	20-Feb-2015	Thailand	Homo sapiens	Stool	Echovirus 18	MN699196
CMH-S208-16	11-Aug-2016	Thailand	Homo sapiens	Stool	Echovirus 18	MN699197
CMH-ST198-16	2016-12-10	Thailand	Homo sapiens	Stool	Echovirus 18	MN699198
CMH-S89-17	2017-06-21	Thailand	Homo sapiens	Stool	Echovirus 19	MN699199
CMH-N108-18	2018-10-12	Thailand	Homo sapiens	Stool	Echovirus 19	MN699200
CMH-S126-18	2018-10-30	Thailand	Homo sapiens	Stool	Echovirus 21	MN699201
CMH-ST244-18	2018-11-04	Thailand	Homo sapiens	Stool	Echovirus 21	MN699202
CMH-ST249-18	2018-11-15	Thailand	Homo sapiens	Stool	Echovirus 21	MN699203
CMH-S14-15	29-Jan-2015	Thailand	Homo sapiens	Stool	Echovirus 25	MN699204
CMH-S30-15	Feb-2018	Thailand	Homo sapiens	Stool	Echovirus 25	MN699205
CMH-S40-18	2018-01-28	Thailand	Homo sapiens	Stool	Echovirus 25	MN699206
CMH-S117-18	2018-06-20	Thailand	Homo sapiens	Stool	Echovirus 25	MN699207
CMH-ST116-18	2018-05-15	Thailand	Homo sapiens	Stool	Echovirus 25	MN699208
CMH-ST153-18	10-May-2018	Thailand	Homo sapiens	Stool	Echovirus 25	MN699209
CMH-R74-18	11-Jul-2018	Thailand	Homo sapiens	Stool	Echovirus 25	MN699210
CMH-ST55-17	28-Aug-2017	Thailand	Homo sapiens	Stool	Echovirus 30	MN699211
CMH-N37-17	2017-10-30	Thailand	Homo sapiens	Stool	Echovirus 30	MN699212
CMH-S191-15	2015-09-25	Thailand	Homo sapiens	Stool	Coxsackievirus A9	MN699213
CMH-N54-16	2016-12-22	Thailand	Homo sapiens	Stool	Coxsackievirus A9	MN699214
CMH-ST197-18	2018-08-12	Thailand	Homo sapiens	Stool	Coxsackievirus A9	MN699215
CMH-S170-18	2018-11-21	Thailand	Homo sapiens	Stool	Coxsackievirus B1	MN699216
CMH-ST169-18	2018-06-27	Thailand	Homo sapiens	Stool	Coxsackievirus B1	MN699217
CMH-N92-18	2018-06-26	Thailand	Homo sapiens	Stool	Coxsackievirus B1	MN699218
CMH-S205-16	2016-08-11	Thailand	Homo sapiens	Stool	Coxsackievirus B3	MN699219
CMH-N73-18	2018-03-28	Thailand	Homo sapiens	Stool	Coxsackievirus B3	MN699220
CMH-R131-18	2018-09-01	Thailand	Homo sapiens	Stool	Coxsackievirus B3	MN699221
CMH-ST30-16	2016-02-09	Thailand	Homo sapiens	Stool	Coxsackievirus B4	MN699222
CMH-S35-15	Feb-2018	Thailand	Homo sapiens	Stool	Coxsackievirus B5	MN699223
CMH-S173-15	Aug-2018	Thailand	Homo sapiens	Stool	Coxsackievirus B5	MN699224
CMH-N5-15	2015-07-09	Thailand	Homo sapiens	Stool	Coxsackievirus B5	MN699225
CMH-N9-15	9-Jul-2015	Thailand	Homo sapiens	Stool	Coxsackievirus B5	MN699226
CMH-N15-15	9-Jul-2015	Thailand	Homo sapiens	Stool	Coxsackievirus B5	MN699227
CMH-N33-15	9-Jul-2015	Thailand	Homo sapiens	Stool	Coxsackievirus B5	MN699228
CMH-S53-18	2018-03-06	Thailand	Homo sapiens	Stool	Coxsackievirus B5	MN699229
CMH-ST136-18	2018-05-25	Thailand	Homo sapiens	Stool	Coxsackievirus B5	MN699230
CMH-ST162-18	2018-06-09	Thailand	Homo sapiens	Stool	Coxsackievirus B5	MN699231
CMH-N105-18	2018-10-07	Thailand	Homo sapiens	Stool	Coxsackievirus B5	MN699232
CMH-R69-18	2018-06-24	Thailand	Homo sapiens	Stool	Coxsackievirus B5	MN699233
CMH-S59-15	2015-04-08	Thailand	Homo sapiens	Stool	Enterovirus C96	MN699234
CMH-ST36-16	12-Feb-2016	Thailand	Homo sapiens	Stool	Enterovirus C96	MN699235
CMH-ST77-16	14-Mar-2016	Thailand	Homo sapiens	Stool	Enterovirus C96	MN699236
CMH-ST94-16	2016-03-21	Thailand	Homo sapiens	Stool	Enterovirus C96	MN699237
CMH-ST165-16	2016-08-13	Thailand	Homo sapiens	Stool	Enterovirus C96	MN699238
CMH-S150-18	2018-10-30	Thailand	Homo sapiens	Stool	Enterovirus C96	MN699239
CMH-ST2-18	2018-01-05	Thailand	Homo sapiens	Stool	Enterovirus C96	MN699240
CMH-ST38-18	2018-01-30	Thailand	Homo sapiens	Stool	Enterovirus C96	MN699241
CMH-ST73-18	2018-03-13	Thailand	Homo sapiens	Stool	Enterovirus C96	MN699242
CMH-ST216-18	2018-09-14	Thailand	Homo sapiens	Stool	Enterovirus C96	MN699243
CMH-S188-15	25-Sep-2015	Thailand	Homo sapiens	Stool	Coxsackievirus A13	MN699244
CMH-N10-15	9-Jul-2015	Thailand	Homo sapiens	Stool	Coxsackievirus A13	MN699245
CMH-N29-15	2015-07-09	Thailand	Homo sapiens	Stool	Coxsackievirus A13	MN699246
CMH-N37-15	2015-10-09	Thailand	Homo sapiens	Stool	Coxsackievirus A13	MN699247
CMH-ST148-16	2016-06-26	Thailand	Homo sapiens	Stool	Coxsackievirus A13	MN699248
CMH-N33-17	2017-10-27	Thailand	Homo sapiens	Stool	Coxsackievirus A13	MN699249
CMH-ST64-18	5-Mar-2018	Thailand	Homo sapiens	Stool	Coxsackievirus A13	MN699250
CMH-ST193-18	8-Aug-2018	Thailand	Homo sapiens	Stool	Coxsackievirus A13	MN699251
CMH-ST67-17	Oct-2018	Thailand	Homo sapiens	Stool	Coxsackievirus A19	MN699252
CMH-ST69-17	Oct-2018	Thailand	Homo sapiens	Stool	Coxsackievirus A19	MN699253
CMH-N11-17	2018-08-15	Thailand	Homo sapiens	Stool	Coxsackievirus A19	MN699254
CMH-ST218-18	2018-09-19	Thailand	Homo sapiens	Stool	Coxsackievirus A19	MN699255
CMH-S99-17	2017-08-24	Thailand	Homo sapiens	Stool	Coxsackievirus A21	MN699256
CMH-N41-17	1-Nov-2017	Thailand	Homo sapiens	Stool	Coxsackievirus A21	MN699257
CMH-N48-15	2015-10-20	Thailand	Homo sapiens	Stool	Coxsackievirus A24	MN699258
CMH-S121-16	2016-05-30	Thailand	Homo sapiens	Stool	Coxsackievirus A24	MN699259
CMH-ST26-16	2016-04-27	Thailand	Homo sapiens	Stool	Coxsackievirus A24	MN699260
CMH-ST34-16	11-Feb-2016	Thailand	Homo sapiens	Stool	Coxsackievirus A24	MN699261
CMH-ST122-16	27-Apr-2016	Thailand	Homo sapiens	Stool	Coxsackievirus A24	MN699262
CMH-ST185-16	8-Oct-2016	Thailand	Homo sapiens	Stool	Coxsackievirus A24	MN699263
CMH-ST49-17	2017-08-04	Thailand	Homo sapiens	Stool	Coxsackievirus A24	MN699264
CMH-ST76-17	Oct-2017	Thailand	Homo sapiens	Stool	Coxsackievirus A24	MN699265
CMH-N5-17	2017-08-14	Thailand	Homo sapiens	Stool	Coxsackievirus A24	MN699266
CMH-N21-17	2017-10-17	Thailand	Homo sapiens	Stool	Coxsackievirus A24	MN699267
CMH-S63-18	2018-03-06	Thailand	Homo sapiens	Stool	Coxsackievirus A24	MN699268
CMH-S62-16	2016-03-23	Thailand	Homo sapiens	Stool	Poliovirus 2	MN699269
CMH-S124-16	2016-05-30	Thailand	Homo sapiens	Stool	Poliovirus 2	MN699270
CMH-ST35-16	2016-02-12	Thailand	Homo sapiens	Stool	Poliovirus 2	MN699271
CMH-S157-16	2016-07-11	Thailand	Homo sapiens	Stool	Poliovirus 3	MN699272
CMH-ST189-16	10-Nov-2016	Thailand	Homo sapiens	Stool	Poliovirus 3	MN699273
CMH-N30-17	2017-10-27	Thailand	Homo sapiens	Stool	Poliovirus 3	MN699274
CMH-ST51-18	11-Feb-2018	Thailand	Homo sapiens	Stool	Poliovirus 3	MN699275
CMH-ST60-18	2018-02-27	Thailand	Homo sapiens	Stool	Poliovirus 3	MN699276
CMH-ST210-18	7-Sep-2018	Thailand	Homo sapiens	Stool	Poliovirus 3	MN699277
CMH-N68-18	2018-02-24	Thailand	Homo sapiens	Stool	Poliovirus 3	MN699278
CMH-N90-18	2018-06-18	Thailand	Homo sapiens	Stool	Poliovirus 3	MN699279
CMH-N98-18	27-Aug-2018	Thailand	Homo sapiens	Stool	Poliovirus 3	MN699280
CMH-N34-17	2017-10-28	Thailand	Homo sapiens	Stool	Enterovirus D68	MN699281
CMH-ST78-17	Oct-2017	Thailand	Homo sapiens	Stool	Rrhinovirus A81	MN699282
CMH-S74-17	2017-08-24	Thailand	Homo sapiens	Stool	Rrhinovirus A81	MN699283
